# Supplementary material for: Influence of tied-ridge with biochar amendment on runoff, sediment losses, and alfalfa yield in northwestern China
Source: PeerJ. 2021 Aug 25;9:e11889. doi: 10.7717/peerj.11889 (PMC8401753; doi:10.7717/peerj.11889)
Supplement: Supplemental Information 1 [file peerj-09-11889-s001.xlsx]

## Sheet: Soil temperature
furrow
		2020-04-21	2020-04-28	2020-05-04	2020-05-12	2020-05-17	2020-05-21	2020-05-27	2020-06-02	2020-06-08	2020-06-13	2020-06-19	2020-06-25	2020-07-01	2020-07-07	2020-07-13	2020-07-20	2020-07-29	2020-08-02	2020-08-08	2020-08-14	2020-08-23	2020-08-28	2020-09-03	2020-09-10	2020-09-19	2020-09-26	2020-10-03	2020-10-09	2020-10-21
biochar	Flat planting	12.5067	16.7	19.2333	15.4733	13.26	17.9933	15.29	13.19	17.78	19.84	19.14	24.68	23.74	27.39	23.75	21.4467	20.9667	28.23	21.29	22.98	19.27	22.3333	18.23	19.6	14.37	15.8	13.29	12.2	12.4
	Open ridging	12.4533	15.5467	18.5133	14.3133	13.01	16	14.29	12.78	17.12	19.26	18.5467	24.16	23.15	26.92	23.23	21.0133	18.7667	27.76	20.31	22.17	18.52	21.0667	17.59	19.1333	13.59	14.5333	12.69	12	11.8
	Tied-ridging	12.3667	15.2867	18.08	13.84	12.78	15.58	13.78	12.13	1900-01-16 07:12:00	18.5	18.28	23.88	22.86	26.38	22.61	20.7133	18.5533	27.02	19.76	21.21	18.1	21.9333	17.02	18.32	13.07	14.3333	12.23	11.2	10.8
		12.4422	15.8444	18.6089	14.5422	13.0167	16.5244	14.4533	12.7	17.0667	19.2	18.6556	24.24	23.25	26.8967	23.1967	21.0578	19.4289	27.67	20.4533	22.12	18.63	21.7778	17.6133	19.0178	13.6767	14.8889	12.7367	11.8	11.6667
		2020-04-21	2020-04-28	2020-05-04	2020-05-12	2020-05-17	2020-05-21	2020-05-27	2020-06-02	2020-06-08	2020-06-13	2020-06-19	2020-06-25	2020-07-01	2020-07-07	2020-07-13	2020-07-20	2020-07-29	2020-08-02	2020-08-08	2020-08-14	2020-08-23	2020-08-28	2020-09-03	2020-09-10	2020-09-19	2020-09-26	2020-10-03	2020-10-09	2020-10-21
no biochar	Flat planting	12.94	17.4533	20.6267	15.58	14.92	18.52	15.93	14.02	18.96	20.87	19.2733	25.61	24.48	28.81	24.93	21.7067	23.1	29.39	22.91	23.91	20.81	24.2	19.28	20.3	15.28	16.2	14.28	12.4	13.2
	Open ridging	12.6933	17.2133	20.2733	15.5333	14.42	18.44	15.28	13.9	18.05	20.26	19.2133	24.9	24.03	28.2	24.2	21.64	22.0467	28.86	22.23	23.19	20.17	23.6667	18.62	20	14.52	15.6667	13.87	12.2	11.8
	Tied-ridging	12.4533	17.2067	19.64	15.0133	14.01	18.0533	14.92	13.21	17.74	19.37	19.0333	24.25	23.77	27.81	23.56	21.4	20.8	28.57	21.56	22.57	19.64	22.0667	18.03	18.5333	14.03	14.4667	13.28	11.8	10.8
		12.6956	17.2911	20.18	15.3756	14.45	18.3378	15.3767	13.71	18.25	20.1667	19.1733	24.92	24.0933	28.2733	24.23	21.5822	21.9822	28.94	22.2333	23.2233	20.2067	23.3111	18.6433	19.6111	14.61	15.4444	13.81	12.1333	11.9333
		2020-04-21	2020-04-28	2020-05-04	2020-05-12	2020-05-17	2020-05-21	2020-05-27	2020-06-02	2020-06-08	2020-06-13	2020-06-19	2020-06-25	2020-07-01	2020-07-07	2020-07-13	2020-07-20	2020-07-29	2020-08-02	2020-08-08	2020-08-14	2020-08-23	2020-08-28	2020-09-03	2020-09-10	2020-09-19	2020-09-26	2020-10-03	2020-10-09	2020-10-21
Mean	biochar	12.4422	15.8444	18.6089	14.5422	13.0167	16.5244	14.4533	12.7	17.0667	19.2	18.6556	24.24	23.25	26.8967	23.1967	21.0578	19.4289	27.67	20.4533	22.12	18.63	21.7778	17.6133	19.0178	13.6767	14.8889	12.7367	11.8	11.6667
	no biochar	12.6956	17.2911	20.18	15.3756	14.45	18.3378	15.3767	13.71	18.25	20.1667	19.1733	24.92	24.0933	28.2733	24.23	21.5822	21.9822	28.94	22.2333	23.2233	20.2067	23.3111	18.6433	19.6111	14.61	15.4444	13.81	12.1333	11.9333
ridge
		2020-04-21	2020-04-28	2020-05-04	2020-05-12	2020-05-17	2020-05-21	2020-05-27	2020-06-02	2020-06-08	2020-06-13	2020-06-19	2020-06-25	2020-07-01	2020-07-07	2020-07-13	2020-07-20	2020-07-29	2020-08-02	2020-08-08	2020-08-14	2020-08-23	2020-08-28	2020-09-03	2020-09-10	2020-09-19	2020-09-26	2020-10-03	2020-10-09	2020-10-21
biochar	Flat planting	12.5067	16.7	19.2333	15.4733	13.26	17.9933	15.29	13.19	17.78	19.84	19.14	24.68	23.74	27.39	23.75	21.4467	20.9667	28.23	21.29	22.98	19.27	22.3333	18.23	19.6	14.37	19.8	13.29	12.2	12.4
	Open ridging	13.74	19.24	23.46	19.9733	17.29	22.2067	18.5	16.99	21.33	23.47	24.82	28.37	27.36	31.13	27.44	26.52	23.4	31.97	24.52	26.38	22.73	25.8	21.8	23.7	17.8	25.0667	16.9	14.6	11.4
	Tied-ridging	14.2667	20.6133	25.2933	21.52	19.18	23.2867	20.04	18.39	22.56	24.76	24.74	30.14	29.12	32.64	28.87	26.1733	23.6	33.28	26.02	27.47	24.36	25.7333	23.28	24.3333	19.33	24.5333	18.49	14.8	13.2
		13.5044	18.8511	22.6622	18.9889	16.5767	21.1622	17.9433	16.19	20.5567	22.69	22.9	27.73	26.74	30.3867	26.6867	24.7133	22.6556	31.16	23.9433	25.61	22.12	24.6222	21.1033	22.5444	17.1667	23.1333	16.2267	13.8667	12.3333
		2020-04-21	2020-04-28	2020-05-04	2020-05-12	2020-05-17	2020-05-21	2020-05-27	2020-06-02	2020-06-08	2020-06-13	2020-06-19	2020-06-25	2020-07-01	2020-07-07	2020-07-13	2020-07-20	2020-07-29	2020-08-02	2020-08-08	2020-08-14	2020-08-23	2020-08-28	2020-09-03	2020-09-10	2020-09-19	2020-09-26	2020-10-03	2020-10-09	2020-10-21
		12.94	17.4533	20.6267	15.58	14.03	18.52	15.93	14.02	18.96	20.87	19.2733	25.61	24.48	28.81	24.93	21.7067	21.1	29.39	22.91	23.91	20.81	24.2	19.28	20.3	15.28	19.2	14.28	12.4	13.2
no biochar	Flat planting	12.9733	17.4933	23.4733	19.78	17.82	22.26	19.45	18.07	22.22	24.43	24.3267	29.07	28.2	32.37	28.37	25.56	23	33.03	26.4	27.36	24.34	26.4	22.79	24	18.69	24.9333	18.04	13.8	10.2
	Open ridging	13.0333	20.12	24.1667	20.88	18.97	22.8133	21.01	19.3	23.83	25.46	24.9067	30.34	29.86	33.9	29.65	26.4133	24.2	34.66	27.65	28.66	25.73	27.0667	24.12	25.5333	20.12	21.4667	19.37	14.8	10
	Tied-ridging	12.9822	18.3556	22.7556	18.7467	16.94	21.1978	18.7967	17.13	21.67	23.5867	22.8356	28.34	27.5133	31.6933	27.65	24.56	22.7667	32.36	25.6533	26.6433	23.6267	25.8889	22.0633	23.2778	18.03	21.8667	17.23	13.6667	11.1333
		2020-04-21	2020-04-28	2020-05-04	2020-05-12	2020-05-17	2020-05-21	2020-05-27	2020-06-02	2020-06-08	2020-06-13	2020-06-19	2020-06-25	2020-07-01	2020-07-07	2020-07-13	2020-07-20	2020-07-29	2020-08-02	2020-08-08	2020-08-14	2020-08-23	2020-08-28	2020-09-03	2020-09-10	2020-09-19	2020-09-26	2020-10-03	2020-10-09	2020-10-21
Mean	biochar	13.5044	18.8511	22.6622	18.9889	16.5767	21.1622	17.9433	16.19	20.5567	22.69	22.9	27.73	26.74	30.3867	26.6867	24.7133	22.6556	31.16	23.9433	25.61	22.12	24.6222	21.1033	22.5444	17.1667	23.1333	16.2267	13.8667	12.3333
	no biochar	12.9822	18.3556	22.7556	18.7467	16.94	21.1978	18.7967	17.13	21.67	23.5867	22.8356	28.34	27.5133	31.6933	27.65	24.56	22.7667	32.36	25.6533	26.6433	23.6267	25.8889	22.0633	23.2778	18.03	21.8667	17.23	13.6667	11.1333

## Sheet: Yield & WUE
		First cut			Second cut			Third cut			Annual total			WUE
		NFY	AFY		NFY	AFY		NFY	AFY		NFY	AFY
biochar	FP	1731.2	1702.81		1017.04	1021.78		477.705	470.503		3225.95	3195.09		10.0089
		1725.64	1750.29		1044.4	1036.42		489.701	495.824		3259.74	3282.53		24.6462
		1727.17	1730.9		1019.56	1022.8		493.594	494.673		3240.32	3248.38		11.0349
	OR	5734.83	2658.07		2525.75	1291.46		1193.28	594.926		9453.86	4544.46		21.9533
		5718.75	2692.85		2540.6	1307.84		1217.23	612.894		9476.58	4613.59		38.3346
		5724.42	2686.08		2514.65	1294.69		1183.49	583.18		9422.55	4563.95		25.1821
	TR	5933.54	2807.66		2629.26	1278.06		1015.63	567.239		9578.43	4652.96		25.9342
		5908.57	2845.26		2662.66	1285.98		1052.21	589.9		9623.45	4721.14		33.8514
		5941.89	2825.08		2652.08	1284.95		1040.16	558.861		9634.13	4668.9		32.8244
no-biochar	FP	1635.73	1615.91		953.496	962.546		417.027	413.663		3006.25	2992.12		3.99619
		1625.5	1633.91		985.21	991.827		433.351	423.959		3044.06	3049.69		33.2766
		1622.78	1634.18		977.294	961.627		403.622	416.378		3003.69	3012.19		3.07722
	OR	5311.01	2361.01		2472.53	1178.53		999.797	616.754		8783.33	4156.29		16.0167
		5259.09	2383.02		2486.86	1195.23		1015.83	643.927		8761.77	4222.18		32.7234
		5296.91	2371.97		2498.62	1181.24		1023.37	620.319		8818.9	4173.53		18.7299
	TR	5403.52	2253.83		2470.92	1184.7		983.511	586.744		8857.96	4025.27		19.4254
		5381.46	2274.99		2485.77	1199.62		1002.25	599.657		8869.48	4074.27		34.3548
		5376.02	2272.18		2486.31	1185.68		975.237	580.598		8837.56	4038.46		20.4098
Mean	biochar	4464.22	2393.7		2053.94	1198.58		905.885	528.153		7424.04	4120.43		20.4351
		4455.11	2417.77		2083.97	1217.59		912.959	567.86		7452.04	4203.23		39.4529
		4463.68	2421.53		2063.09	1192.83		902.156	559.986		7428.92	4174.35		14.6919
	no-biochar	4114.59	2078.38		1977.67	1094.66		791.243	540.973		6883.51	3714.01		1.55064
		4077.73	2095.75		2000.34	1132.97		814.252	552.945		6892.32	3781.66		39.8571
		4110.67	2092.87		1961.99	1120.37		812.504	541.082		6885.17	3754.32		27.2623

## Sheet: SWS
	Biochar			Up-slope		No-Biochar
Date	FP	OR	TR		Date	FP	OR	TR			2018-04-14	1
1	219.714	239.091	273.425		1	240.659	224.038	275.099
1	214.157	286.577	300.777		1	224.579	258.821	289.944			2018-05-09	2
1	215.685	267.183	275.939		1	230.249	252.047	263.991
2	230.285	227.369	298.826		2	277.641	274.423	293.373			2019-06-28	3
2	205.315	264.965	332.231		2	267.411	292.419	325.087
2	238.635	244.788	321.647		2	264.691	292.694	317.172			2018-07-20	4
3	235.69	224.102	261.639		3	219.97	207.307	238.128
3	183.77	246.112	275.969		3	197.91	228.463	252.972			2019-08-28	5
3	221.59	235.058	287.733		3	192.47	225.662	253.51
4	213.304	206.007	264.905		4	213.59	209.52	272.447			2018-09-26	6
4	204.194	230.083	294.94		4	176.73	226.889	295.11
4	212.764	233.839	274.056		4	209.67	224.009	256.763			2018-10-15	7
5	260.519	250.798	279.195		5	235.321	238.795	273.859
5	240.199	261.012	313.539		5	230.381	258.084	308.985
5	222.009	247.037	286.031		5	228.701	230.028	289.795
6	280.078	251.274	275.203		6	221.307	207.942	247.287
6	258.018	272.43	290.047		6	212.197	232.017	277.322
6	252.578	269.628	290.585		6	220.767	235.773	256.438
7	261.016	253.722	275.657		7	250.24	249.197	245.941
7	224.156	271.092	298.319		7	229.92	259.411	280.285
7	257.096	268.212	259.972		7	211.73	245.437	252.777
	Biochar			Middle-slope		No-Biochar
Date	FP	OR	TR		Date	FP	OR	TR
1	226.209	330.164	372.186		1	195.394	220.421	309.373
1	240.847	342.16	397.507		1	211.775	244.375	327.342
1	227.235	346.053	396.356		1	198.623	210.628	297.627
2	298.012	372.582	400.939		2	236.48	237.464	326.853
2	305.929	409.167	423.601		2	265.76	253.789	337.149
2	304.902	397.114	392.562		2	235.561	224.059	329.568
3	284.047	306.285	312.604		3	254.139	257.212	279.472
3	300.754	322.316	339.777		3	269.068	275.953	292.385
3	286.761	329.862	316.17		3	255.123	248.938	273.325
4	211.278	266.675	303.838		4	181.639	229.589	300.798
4	230.296	273.748	343.546		4	219.946	252.598	312.77
4	205.535	262.945	335.672		4	207.351	250.85	300.907
5	218.544	262.192	286.054		5	219.742	222.086	225.481
5	257.416	267.66	317.552		5	234.013	249.22	254.307
5	251.3	263.586	318.944		5	229.02	235.302	264.533
6	238.81	269.629	363.216		6	239.008	267.144	259.124
6	253.74	288.37	376.129		6	258.026	274.217	298.831
6	239.794	261.355	357.07		6	233.265	263.414	290.957
7	225.884	297.103	352.959		7	207.523	243.351	230.274
7	264.191	320.112	364.931		7	246.394	248.818	261.771
7	251.596	318.364	353.068		7	240.279	244.744	263.163
	Biochar			Down-slope		No-Biochar
Date	FP	OR	TR		Date	FP	OR	TR
1	279.224	301.647	373.696		1	231.116	266.18	335.073
1	273.667	349.133	401.048		1	215.036	300.963	349.918
1	275.195	329.739	376.21		1	220.706	294.188	323.966
2	299.341	319.363	389.719		2	203.694	191.718	248.446
2	274.371	356.96	423.124		2	193.464	209.714	280.16
2	307.691	336.783	412.539		2	190.744	209.989	272.245
3	241.135	248.962	267.106		3	212.488	190.636	256.875
3	189.215	270.972	281.436		3	190.428	211.793	271.719
3	227.035	259.918	293.199		3	184.988	208.991	272.257
4	232.877	262.851	285.627		4	206.036	201.448	251.96
4	223.767	286.926	315.662		4	169.176	218.817	274.622
4	232.337	290.682	294.778		4	202.116	215.937	236.275
5	266.817	263.632	258.786		5	221.679	216.738	309.727
5	246.497	273.845	293.13		5	216.739	236.027	344.853
5	228.307	259.871	265.621		5	215.059	207.971	325.663
6	277.641	254.601	294.523		6	221.88	204.012	256.386
6	255.581	275.758	309.367		6	212.77	228.088	286.421
6	250.141	272.956	309.905		6	221.34	231.844	265.537
7	306.654	301.523	337.356		7	234.286	224.866	256.758
7	269.794	318.893	360.018		7	213.966	235.08	291.101
7	302.734	316.013	321.671		7	195.776	221.105	263.593
	Biochar			Mean		No-Biochar
Date	FP	OR	TR		Date	FP	OR	TR
1	236.105	307.265	329.042		1	233.753	303.317	228.725
1	250.742	319.26	354.363		1	250.135	327.27	246.693
1	237.131	323.154	353.213		1	236.982	293.524	216.978
2	268.896	329.036	348.528		2	235.294	350.706	252.98
2	276.813	365.621	371.19		2	264.574	367.03	263.276
2	275.786	353.568	340.151		2	234.375	337.301	255.695
3	197.893	263.798	268.14		3	206.658	271.108	200.475
3	214.599	279.83	295.313		3	221.588	289.849	213.388
3	200.606	287.376	271.706		3	207.643	262.834	194.329
4	217.409	285.469	235.008		4	184.904	271.889	214.776
4	236.427	292.542	274.716		4	223.211	294.898	226.748
4	211.666	281.739	266.842		4	210.616	293.151	214.885
5	228.071	279.581	236.059		5	221.233	275.809	210.163
5	266.943	285.048	267.557		5	235.504	302.943	238.988
5	260.828	280.974	268.949		5	230.512	289.025	249.215
6	240.964	292.158	250.738		6	245.735	289.834	219.217
6	255.894	310.899	263.651		6	264.753	296.908	258.924
6	241.949	283.884	244.592		6	239.992	286.105	251.05
7	242.538	294.842	290.03		7	216.15	264.448	215.343
7	280.845	317.851	302.002		7	255.021	269.915	246.84
7	268.25	316.103	290.139		7	248.906	265.841	248.233

## Sheet: Precipitation
Precipitation
Month	2020	1970 - 2016
Jan	7.5	3.13913
Feb	4.7	4.59783
Mar	13.4	10.8022
Apr	15	25.2663
May	75	47.0239
Jun	80.5	51.4913
Jul	91.2	75.1152
Aug	138.2	80.7761
Sept	44.8	50.687
Oct	28.2	28.9543
Nov	10.2	5.78696
Dec	3.8	1.64348

## Sheet: Runoff,sediment, and RE
				Biochar			runoff		No-Biochar						Biochar			sediment		No-Biochar						Biochar			runoff efficiency		No-Biochar
			Date	FP	OR	TR		Date	FP	OR	TR			Date	FP	OR	TR		Date	FP	OR	TR			Date	FP	OR	TR		Date	FP	OR	TR
2020-05-07	1		1	2.87327	2.65464	0.53731		1	3.92031	0.663699	2.47092			1	15.4477	6.63064	4.28326		1	33.7391	13.7889	11.565			1	10.9601	8.26484	5.39129		1	13.5385	9.3933	10.6901
			1	2.31759	1.04664	3.27252		1	2.31231	4.14195	3.95545			1	14.8921	5.02264	3.72757		1	32.1311	17.2671	9.95697			1	10.4044	6.65684	8.1265		1	11.9305	12.8715	12.1746
2020-05-30	2		1	2.47034	1.61364	0.788674		1	2.87931	3.4645	1.3602			1	15.0448	5.58964	3.88032		1	32.6981	16.5897	10.524			1	10.5572	7.22384	5.64265		1	12.4975	12.1941	9.57935
			2	0.14	0.12	0.06		2	1.47041	1.75315	0.19			2	4.82971	0.789259	0.19		2	20.1769	5.92718	1.33439			2	1.45996	1.35051	0.936454		2	7.61916	6.684	1.71257
2020-06-08	3		2	0.15	0.16	0.08		2	0.976408	0.145149	0.23			2	4.33571	0.295259	0.23		2	19.6829	4.31918	0.840393			2	0.96596	0.856507	0.380769		2	7.12516	5.076	1.15689
			2	0.2	0.13	0.13		2	0.808408	0.712149	0.2			2	4.16771	0.127259	0.2		2	19.5149	4.88618	0.672393			2	0.79796	0.688507	0.533523		2	6.95716	5.643	1.30964
2020-06-26	4		3	1.06239	1.02287	0.923524		3	2.78242	1.29206	1.14591			3	3.50427	2.05356	1.3477		3	9.17358	6.15213	5.53596			3	5.476	5.17884	4.86078		3	10.1514	7.20281	6.10397
			3	0.568392	0.52887	0.367839		3	0.576421	0.798058	0.651912			3	3.01027	1.55956	0.8537		3	6.96758	5.65813	3.32996			3	4.982	4.68484	4.3051		3	7.9454	6.70881	5.60997
2020-07-18	5		3	0.400392	0.36087	0.520593		3	0.0324207	0.630058	0.483912			3	2.84227	1.39156	0.6857		3	6.42358	5.49013	2.78596			3	4.814	4.51684	4.45785		3	7.4014	6.54081	5.44197
			4	3.17092	2.00175	1.55387		4	5.56829	1.81863	2.58235			4	15.0426	3.13787	1.51089		4	34.8922	6.2355	4.93362			4	8.32519	4.92583	3.78675		4	13.1822	7.0296	7.67452
2020-08-12	6		4	2.25992	1.50775	0.998182		4	1.88229	3.55558	4.84857			4	14.1316	2.64387	0.599891		4	31.2062	7.97244	1.24762			4	7.41419	4.43183	3.23107		4	9.49624	8.76655	9.94073
			4	3.11692	1.33975	1.15094		4	5.17629	3.26758	1.01386			4	14.9886	2.47587	1.45689		4	34.5002	7.68445	4.54162			4	8.27119	4.26383	3.38382		4	12.7902	8.47855	6.10603
2020-08-17	7		5	2.14802	0.84802	0.15		5	2.76444	1.99403	1.76879			5	16.6197	2.943	0.69693		5	14.478	3.15801	1.11978			5	8.66086	2.55757	1.10435		5	11.5548	10.6576	7.12355
			5	1.65402	0.35402	0.15		5	2.27044	3.92296	1.21311			5	16.1257	2.449	0.20293		5	13.984	5.08695	0.625781			5	8.16686	2.06357	0.548662		5	11.0608	12.5865	6.56786
2020-09-30	8		5	1.48602	0.18602	0.2		5	2.10244	1.11734	1.36586			5	15.9577	2.281	0.0349303		5	13.816	2.28132	0.457781			5	7.99886	1.89557	0.701416		5	10.8928	9.7809	6.72062
			6	1.5913	1.44205	1.27775		6	3.31767	0.184452	0.108286														6	8.01806	7.07341	6.38415		6	12.1942	8.18608	6.05462
			6	1.0973	0.94805	0.722063		6	1.11167	2.30008	1.5927														6	7.52406	6.57941	5.82847		6	9.98823	10.3017	7.53903
			6	0.929303	0.78005	0.874816		6	0.567672	2.01994	1.64648														6	7.35606	6.41141	5.98122		6	9.44423	10.0216	7.59282
			7	2.37193	1.63826	0.737181		7	4.28283	1.10218	1.85563														7	9.94732	6.26761	2.2803		7	15.0847	9.09834	9.57122
			7	1.46093	1.14426	0.181496		7	0.596826	2.83913	4.12185														7	9.03632	5.77361	1.72461		7	11.3987	10.8353	11.8374
			7	2.31793	0.976259	0.334249		7	3.89083	2.55113	0.287148														7	9.89332	5.60561	1.87737		7	14.6927	10.5473	8.00274
			8	2.09387	0.923901	1.15482		8	2.39761	1.01608	1.55348														8	8.40662	5.1324	4.24107		8	9.83264	6.06628	6.11269
			8	1.59987	1.94529	0.599139		8	1.90361	2.94502	0.997796														8	7.91262	6.15379	3.68538		8	9.33864	7.99522	5.55701
			8	1.43187	0.547879	0.751893		8	1.73561	0.139391	1.15055														8	7.74462	4.75638	3.83813		8	9.17064	5.1896	5.70976
