# Supplementary material for: Influence of tied-ridge with biochar amendment on runoff, sediment losses, and alfalfa yield in northwestern China
Source: PeerJ. 2021 Aug 25;9:e11889. doi: 10.7717/peerj.11889 (PMC8401753; doi:10.7717/peerj.11889)
Supplement: Supplemental Information 2 [file peerj-09-11889-s002.xlsx]

## Sheet: Table 1
Depth (cm)	Bulk density (g cm-3)	Field capacity (%)	Total N (g kg-1)	Total P (g kg-1)	Total K (g kg-1)	Organic matter (mg kg-1)	Available N (mg kg-1)	Olsen P	Available K (mg kg-1)	pH
								(mg kg-1)
0-40	1.40954	20.883	0.939539	1.643	19.7045	10.9193	64.688	7.54742	135.385	8.21533
	0.853854	19.275	0.383854	0.035	22.4397	7.23333	66.425	9.81364	134.891	7.72133
	1.00661	19.842	0.536607	0.602	19.9558	10.5273	66.137	5.97894	134.723	7.55333
20-40	2.243	18.907	0.925333	0.959539	21.51	8.15533	22.4853	3.31954	90.3853	7.46925
	0.635	22.3852	0.431333	0.403854	22.51	7.66133	21.9913	2.76385	89.8913	9.39819
	1.202	21.7078	0.263333	0.556607	23.51	7.49333	21.8233	2.91661	89.7233	6.59256
